# Supplementary material for: Identification of Peanut Aux/IAA Genes and Functional Prediction during Seed Development and Maturation
Source: Plants (Basel). 2022 Feb 9;11(4):472. doi: 10.3390/plants11040472 (PMC8874715; doi:10.3390/plants11040472)
Supplement: Supplementary file 1 [file plants-11-00472-s001.zip]

Archive with 7 entries (6 files):
- supplementary files/Figure S1.jpg
- supplementary files/Figure S2.jpg
- supplementary files/Table S1. The cDNA sequences of validated AhIAA genes in peanut..xlsx
- supplementary files/Table S2. The protein sequences of validated AhIAA genes in peanut..xlsx
- supplementary files/Table S3. The similarity of coding and protein sequences of pairwise homologous AhIAA gene.xlsx
- supplementary files/Table S4. The FPKM value of 44 AhIAA genes from transcriptome data in peanut..xlsx
- supplementary files/
