# Supplementary material for: Identification of Peanut Aux/IAA Genes and Functional Prediction during Seed Development and Maturation
Source: Plants (Basel). 2022 Feb 9;11(4):472. doi: 10.3390/plants11040472 (PMC8874715; doi:10.3390/plants11040472)
Supplement: Supplementary file 1 [file plants-11-00472-s001.zip › supplementary files/Table S1. The cDNA sequences of validated AhIAA genes in peanut..xlsx]

## Sheet: Sheet1
Table S1. The cDNA sequences of validated AhIAA genes in peanut.
Gene name	Sequence
AhIAA-1A	ATGGAAGAAATGGTGATGGCAACATTGGACCTAATAACTGCATCTCCTCATTCATCTTCATCTTCTTCATCTTCACCCACCACTGATAATAATAACAACCACCCTTCTTCTTCTTCTTCTTCTTCTTCATCACTTTGTCTCTCAAGCATCTCAACAAGAAGAACCGATTTGAGCACCGACCTCAGACTTGGCCTTAGTCTCTCTCCTTCTCATTATTCAACACCATCAAGGGAGCAAAGAAGTAGTTTTGATTGGCCACCAGTGAAGTCAACATTGAGGTGCACCCTTGTTGAAAAAAGTCAAATATCTCTGTTTGTTAAAGTATACATGGAAGGCATCCCCATCGGTAGGAAGCTCAATCTGCTGGCACACCATAATTATCATGCTCTTGTTAAGGCT…
AhIAA-2A	ATGGAGAATTGTAGCTATGAGAAAGTAGGTTTGAACCTTGAGGCAACAGAGTTGAGGCTGGGTTTGCCAGGCAGTGCTGATGAACATGATGAGAAACTCTCATCATGTAGTTACTCCTCATCATCATCATCAAGTGTTGTTATTAGAAGCAAGAAGAGATCTTCACCTGAAGAATCCATTGATGATGAGGAAGAGCTCAAAAGCAACAAGAGAACCATGATTTCTCATCATAATGATGACCAAGACAAAAATGTCCCACCCTCAAAAGCACAAGTAGTAGTGGGGTGGCCACCAATTAGATCTTACAGGAAGAACAATGGTGTACAACAACAACAACAAGAACAAAAGAAGAAGGGAGAAGAGGTGTATGTGAAAGTGAGCATGGCAGGTGCACCTTAC…
AhIAA-3A	ATGGAGAAGATGGTGTTTGAGGAAACTGAGCTCAGGCTTGGGCTGCCAGGGAACAACAAGAAGAAGAACAATGAAAAGAAGAGAGGGTTCTCTGAGACCGAATCTGAAACTGAGAGTGATGAGAACAATAACAGTGATGAAACTTCCAACACTACCGTGGATTTGTTGCTGAATCTCTCATCACCAAAGAAGGAAGCAAATAAGAATAACAACAATGGTGCTGTTGCTGAGAACCACTCATCTCCTAATAATAATAAGGAGAAGAATCTTCTTCCTTCTGATCCTGCCAAGCCTCCTGCTAAGGCTCAAGTGGTGGGATGGCCACCAGTGAGGTCATACAGGAAGATCATGTTTGCAGTTCAAAAAAGCAGCACAGAAGAGAGTCAGAAGAATGAGAAG…
AhIAA-4A	ATGCAGGGTGTTACTATTATTCCTACTGGCGGTAGTGGTGGTGGTTCTACCATGTCTTCTACTTTGTCAAAGGAAGACACAAACTTGGTTCTTTCTTCTGAGGACTCTTCTTGCCCTGAAGATTCTGAGTTGCTTGAACTTGGTCTTGGATTAGGCCTTTCTCATCATCATAAACCTGCTCGTAAATCACACAGTCACCATCATCATCATGCTAGAATTTTGACCGCTAAGGATTTTCCTTCTTCAGCTTCAGCTTCTTCCTCATCTTCATCTTCACCTCCTTCTTCTTCTTTGAGCAGGGTAAACAACAACACTACCACCTCCACTTCTGGCACCAAGAGAACTGCTGAGTCTGTTGCTGCTGCTAATAATGGACCTAGTCCGGTAGTTGGATGGCCT…
AhIAA-5A	ATGTCTGCAGAAAAGGGGTATGTAGGGTTGGGAGAGGTTGGTGAAATGGAAGAAAGCATTGGGTTGAACCTGAAAGCAACTGAGTTGAGGCTTGGGTTGCCAGGGTCAGAGTCACCGGTGAAGAGTACTAGTTTGGGGGCAAAGAGGGGTTTCTCGGACGCCATTGATGGCAAGTGGGTTCTTTCTGGGAATGGAAAAGCTGGATCTGACTTGGCTTTGGGCAAAGATGCTTCCTTGTTCTCTCCTCCCTCTGACAATACCAACAATGACCCTCTTCCACTTCCACAACCTTCAAAGCCTATTCCTGCTCCTGCTGCAAAGGCACAAGTTGTTGGATGGCCACCAATCCGTTCATTCAGGAAGAACTCAATGGCAACTCAGCCTCCTCAAAAGAATGAA…
AhIAA-6A	ATGGCTCCGCCCCTGCTGGTTACCAAGGAGGAAGGGCTGAGCAACGCTTCAACTGTAGCGTCTGCATCTTCGCCACAATCCTTGGACTGCTTCTCCCAAAATGGAGGGGTTTCCTTGAAAGAACGCAACTACTTGGGTTTGTCCGATTGCTCATCAGTAGACAGTTCAGCTGCGCCTGGCATGTCTGATGAGAAAAAGGACAATCTGAATTTGAAGGCCACCGAGTTGAGGCTCGGCCTTCCTGGATCCCAATCTCCTGAAAGGGGTCCAGACATCTTCTCATTGAGCTCAACAAAGCTTGATGAGAAACCACTGTTCCCGTTGCTCCCGCTCCCTACGAAAGATCCGTGCTCATCAACTCAAAAGACTGTAGTTTCGGGAAACAAAAGGGGGTTTGCT…
AhIAA-7A	ATGTCTCCGCGGGCGCTGGCTCTGGTTTCAGAGGACGAAGGGCAGAGCAAAGTCTCGACGGTAGCTTCTGCATCTTCACAATCCCTGGACTGTTTCTCCCAAAGTGGGGGTGGAGGATTGAAAGAGCGAAATTACCTTGGGTTGTCTGATTGCTCATCAGTGGACAGCTCCAATTCTGCTGTCCCAAGCTTGTCTGATGAGAAGAAGGGCAACCTGAATTTGAAGGCTACTGAATTGAGGCTGGGACTCCCTGGATCCCAGTCACCTGAACGGCATCCGGATGTAGATGTGTTCTCTTTGAGCTCATCGAAGCCCGATGAGAAGCCGTTGTTCCCTTTGCTTCCAATGAAAGATGGTATCTGCTCGTTGTCCCAGAAGAATGTTGCTGTGTTGGGAAAC…
AhIAA-8A	ATGTCTGTGCCATTAGAGCAAGACTATGTAGTAGGCTTACCTGAGCTTCCTTCAATGGAAACCACAGAAAAAACCCCTCAAAAAACAACAAAAACCAGTGGTAGCTTCTTGAACCTTAAGGCCACTGAACTTAGACTTGGCTTGCCAGGTTCAGAGTCACCAGAAAAAGATGAAGATGGTGGTGTGTGTTCTGGGAAGTTGAATCTCTCTGGAAATGGTGGATCAGAAATGGGTATTGGTAAAGATGGTAACTTGTTCACTCCTCCAAGAAAAAGAGAACAAGCATCTGTTATGAAAGAGTCAACAAAGCCACTCAGTCAGAACCACAAGCCTCATATATCTTCTGCTACTGCTGCAAAAGAACAGGTAGTGGGATGGCCACCAATCCGTTCATTCAGG…
AhIAA-9A	ATGGGAAGAAAAGCTGCTACTACTTGTTCCTCTTCCTCTAACATTTCTTCAACTGCTTCCTTGAATCTGAGGCTTGCACTCAGCACTCATGAAGAATGTGGTGGAAGCCTCTTTGTGAAGGTGTACATGGAAGGCATTCCAATAGGGAGGAAGCTCAACATATTAGCACATAGAAGCTACCATGAGCTTGTTAAGAGACTTGAGAACATGTTCGACACTACCATTCTCTGGGGTACAGAGATGGATGAAGTTGTAGTTCAACCTGGTGAGAGATGCCATGTCCTCACTTATGAAGATGAAGAAGGAGATCTTGTTATGGTTGGGGATGTTCCTTGGGAGATGTTTGTTTCCACTGTAAAGAGGTTGAAGATCACAAGGGTAGACACATTCACTACCTCT…
AhIAA-10A	ATGGAGCCTTCAATTTACCAAAGTGAGCTGAATCTGGAGGCAACAGAATTAAGGTTAGGTTTACCTGGAAGAACCAACAACAAGAGGTCTTCACCTGAAGACAGATCCAGGAGCATCAGCATCAGCATCAGCAAGAGCAGCAGCGTTGACTCTAGTGGTCCTAGTAACGCTACCGATCATGATGACGACGATGATGACCATCAAAATTCTGTCCAACCTGCAAAGGTTCAAGTAGTAGGGTGGCCACCAGTTAGATCGTTTAGGAGGAACAGTATGCAGCAACAAAAACAGAAGAAGGATGAACACAACAACAATAATGGTGATGGATCTGCGATGTACGTGAAGGTGAGCATGGCCGGTGCACCTTACTTGAGGAAGATAGATCTGAACGTTTACAAT…
AhIAA-11A	ATGCTCTCTATTCCCCTTGCTGGAATCTCCATACCCTTTTTAAGTAAGAAACAGAATCAGCGTGCAAATATAACACTACTACTACTCTTGAGCTCTGTGTTTAACGTGGCTGCAATGGATGAAAGCTCAAGAAATGACATGAAACTTGAACTCAGGCTTGCTCCACCTGGTGCTGAAGAACAACAACACTGGGGTTTCATTAATGGCATCAGAACAACAACAAAGAGAGATGAATCTTCTGTGCTATCTCTTGGTTACTTCCCTCATGCAACCATAACCACAACTACTACTACTACTACTTCTTCTTCTTCACAAGCAGCAGCACTACCGTTGCATAATAATAATGCAGACAAGAAAGTTGCAAATACAGCTGTTCCCAACACTTCTCAGAAAAGAACT…
AhIAA-12A	ATGTCTCCGCTACTCGGCGTGGTGGGGGATGAGGAAGGTCAGCAGAGCCATGTGACTCTGTTGGTTTCTTCCTCATCCACCATGGAAAGTGTGAATTGTCTGAACAGCTCGAAACTGAAGGAGCGAAACTACATGGGATTGTCTGATTGTTCTTCTGTGGATAGCTCAGTTCCCTCATTCTCTGATGAGACTAAAAGCAATCTGAACCTCAAAGCTACTGAGCTGAGGTTGGGGCTTCCGGGATCTCAGTCTCCTGAAAGAGACTCAGATCTTTGCTTGAGGAGTTCTACTCAATTTGATGAGAAACCTTTGTTTCCTTTGCGTCCTGTAGCTGATGATCATCATTCCTCGTCGAAGCCTGCTCTTTTGGGCAACAAAAGAGGGTTTTCGGATGCAATG…
AhIAA-13A	ATGTCTACACCTTTGGAACATGATTACATAGGCTTAACAGAGAAGAAGAAGATACCTTCATCATCATCTTCTTCTTCTTCTGAAGATGGAAAGACCTTCAAGGAGACTGAGTTAAGGCTTGGCCTACCAGGTTCTGAGTCTCCAGAGAGAAAACCACTTTCTGGGGTCTCTCTCTCTCTATTTGGGAACCTCAATAACAACAACAATGTCATGAACCACCATGTCCATGTGGCTGGTGCTAAGAGAGGCTTTTCTGATGCCATTGATGCTAAATGGGCTTTCTCTGATGCTCATGGATCTGACTCTGACTTGGGAAAACCTTCTGCTTTGTTTTCACCAAGAGGAGCAGGGAATGTTGTTGGAAAGCCTCCATTGGACCCCAAAACCATTAGCACCCAG…
AhIAA-14A	ATGGCCAAAGAAGGTCTTGGACTTGAAATCACAGAGCTAAGATTGGGTCTTCCCGGTGGGGATTCATCAGCATCGAAGAAGAGGGTGTTTTCGGAGATTGATGGTGGGGAAAATGGATCCTCGACGGAGAGGAATAATAAGAACGCGGTGGTGGGGTGGCCACCGGTGTGCTCTTACCGGAAGAAGAAGACGTCGTCGAAAATGTACGTGAAGGTTAGCATGGACGGTGCTCCATTCTTGCGTAAAATTGATCTTGCCATGCACAAGGATTACTCCCACCTAGCCTTTGCCTTGGACAACCTCTTTGCTTCCTATGGAATCGATGCGGAGAATTGTGAACAAGTTCCGATTTACGAGGACAAAGATGGTGACTGGATGCTCGTCGGAGATGTTCCTTGG…
AhIAA-15A	ATGTCACTGCCGGTATTTAGCATAGTGGGGGAGGAGGAGGGCAAAAGCAATGTCACTTTGTTGGTTTCGTCGACTGCCATGGAATGTGCTCGCATCGAGAGCTCCGAGTTGAAAGTGCGAAACTACATGGAATTGTCTGGTTGTTCTTCTGCTGACAGCTCGGTTTCGCCCTTACCGGACGAGCATAAAAGTAATCTGAACCTGAAAGCTACTGAACTCAGGCTTGGTCTCCCGGGATCTCAGTCTCCTGAGAGAGATTCTGATCATTGCTTAAGAAGCTCAACTCAGTTTGATGAGAAACCACTTTTCCCCCTGTGCCCCTCGACCGATGATCATCATCATTCCCCTGCAAAGGCTGCTGTTTTGGGTAGCAAAAGAGGATTCTTAGATGTAATGAAT…
AhIAA-16A	ATGGCTAGAAAAGGTCTCGGATTTGAAATCACGGAGCTAAGGTTAGGTTTACCCGGCGAACCTAAAAGTTTGGTGAGTACTAATAAGAATGAGAAGAAGAGAATGTTTTCCGAGATTGATGACAACGGTGAGAAAGAGAAGAAGAGTAACACTGGGGGCAACCTGAAGACTACTGAGTCGAAAGCTCAGGTCGTAGGGTGGCCTCCAGTGTGCTCGTACCGGAAGAAGAACAGCATGAATGAGGCTACAAAGATGTATGTGAAGGTTAGCATGGATGGTGCTCCTTTCTTGAGAAAAATTGATTTGGGAATGCATAAGGGATACTCTGAGTTAGCCTTGGCCTTGGAGAAGCTCTTTGGTTGCTATGGAATGGGGGAAGCATTGAAGGATCCAGAGAAC…
AhIAA-17A	ATGATGGATGATAGTAGAAGAAGGAGAAGAAGCAGCCACAACAAGTTTTCAGAGGAAAAGGAACTAGAACTAAGACTTGGTCCACCTGGTGAAGAAGAAGAAGAAGATGAAGAAAAAGATGAAGATTATTGGTCTCATCACAATGAAAACAAGAGAGAAAGAAACAGTGATGAATCAGATCAATCACCACTCTCTCTTGGTTACTTCTCATCCCAGAGAATTTACAACTACCACCAGGACCAGGCTACTAAGGCTAAAGCTTCATCATTTCTTCAGAACATGTCAATGGTGGGAAAGGAATCAAAGGATGCAATATCATCATCACAACCATGTCGTTCTGAAGTGATAGAGTTTCATAATGGTGCAGTCTGTGCAGAGAAGAAAGCATTATCATCACCT…
AhIAA-18A	ATGGGTAAAAGAGGGTCTTCCTGTTCCTCTTCCTCTTCATCTTTCTCAACTGCTTCTTCACATCTTCATGATGATCTTAGTCTTGGACTCAGCATTTCTTCCACTCATCATCAACATCTTCCTTCCTCTATCTCAAGGGGGCAGTGGCAAATCCAATCATCATCACTTGCAAGTAGTTCACAAGGTGCTGAATTGGCAAATGATTGTAGTGATCATAACACGTTCTTTGTCAAAGTGTACATGGAAGGCATTCCAATTGGCAGAAAACTCAACCTTTTAGTTCATGATGGCTACCATGAATTGGTTAAAGCTCTTGAACAAATGTTTGACACTACCATACTCTGGGGAACTGAGTTAGATGCAGTGCAAGCAGAGAGGTGTCATGTTCTAACTTATGAG…
AhIAA-19A	ATGGAGTCAGAGCGAGACAAATACAGCATGATAAATTTTGAGGAGACCGAGTTGCGACTCGGTTTGCCGGGTGGGTCGAACGATGGCGAGTCATCACTAAGGAGCACTTGTACTACAACTGGAAAGAGGGGTTTCTCGGAGACTACTCCGTCTACTGTGGATCTAAAGCTGAATCTGAATCTTTCTTCTTCTTGTTGTTCTTCTTCTCTTAACAATGAATCCGTTTCAGCTTCTTCTGTCAACGTTGACAAGAACAAAGAGAAGAATGGTGGTGCTGCTGCTCCTACTTCTACACCTCCTGTTACTCGTTCTACCGACCCGGCGAAACCACCTGCCAAGGCACAAGTGGTAGGTTGGCCTCCAGTTAGGTCCTTCAGGAAGAACATAGTGAGCGGGCAG…
AhIAA-20A	ATGGCAACATCAGCATCCGCATATGAGAATGATATCAAGAACCTTAAGGCAACAGAACTCACATTGGGTTTGCCAGGGACTCATCTTCAACAGAATGTTCCTATTATTGATCAAGAAAAATCATCAGCATCATCTTCATCAAACAAGAGGCCATTGCAATTGTCTCATGAAGAAACTTCTCCTGCTCAGGACTGTGGATCTAAATGCTCTAATATTGCTAAGAACACTGATGATGATGCTGCACCCCCTCCTTCCAAGGCAAAGATAGTGGGGTGGCCACCAATTAGATCATACAGGAAGAACAGCCTTCAGGAACAATCTGAGGCTGCAGGTGGGATCTATGTGAAGGTGAGCATGGATGGAGCACCTTACCTCAGAAAGATTGATTTGAAGATCTAT…
AhIAA-21A	ATGGCAACTATGTTGGCAAAGGAGCATGGCTTGAATCTGAAAGAGACTGAGCTTTGCCTTGGCCTGCCCGGCGGAGGTGGAGGCGGAGGCGGAGACACGGCAACGGCAGAAACTCCGAGAGCCACCGGGAAGAGAGGGTTCTCTGAGACGGTTGATCTGAAGCTTAACCTTCAAGGCAATGATACTAACAAGGAAGATCTGAATGAGAATCTGAAGAATGTTCCAAAGGAGAAGACTCTCCTTAAGGACCCTGCCAAGCCACCCGCTAAGGCTCAAGTAGTTGGATGGCCACCAGTGAGGTCATACAGAAAGAACATGATGGCACAAAAAGTGAGCACTGAGGAAAATAACAATGGCAGCGCCACCACTGAGAAGACAACAAGCAGCGCCGCCGCTGCA…
AhIAA-22A	ATGGAGAAACTTTCCTTGTCTTCCATGTGCTCTTGGACATGTCATTTAGATAGTTACTTAGTTTCATCACTCAGATATTTTACTATAAATAGGTTAAGTTCTACCTTGGTCAGCAACACCTACATTTACTGTTTAGCTATTTTAAGTGAAGCAGATATCATCACTATGGATTCAAACACATCAAGCTTTCTTTTGAACTCCTCAACTTTTCACTCAGTTTTCTACCAAGACAAACAGAGTGATGACATCATTGATCTTGGTCTTAGCCTCAAAACTGTTCAACATGAGGCTTCTCATTCTTCTGCCAACTTGTATGATGATGATATTATGGATTGGCCTCACTCTAATCTCAACCTGAAGAACTCAAGCAAGAACTTTGATGAAGAGATAGAGGGAGTC…
AhIAA-1B	ATGGAAGAAATGGTGATGGGAACATTGGACCTAATAACTGCATCTCCTCATTCATCTTCATCATCTTCATCTTCTCCCACCACTGATAATAACAATAACAACAACCACCCTTCTTCTTCTTCAAGTATCTCAACAAGAAGAACCGATTTGAGCACCGACCTCAGACTTGGCCTTAGCCTCTCTCCTTCTCATTATTCAACACCATCAAGGGAGCAAAGAAGTAGTTTTGATTGGCCACCAGTGAAGTCAACATTGAGGTGCACCCTTGTTGAGAAAAGTCAAATATCTCACTTTGTTAAAGTATACATGGAAGGCATCCCCATCGGTAGGAAGCTCAATCTGCTGGCACACCATAATTATCATGCTCTTGTTAAGGCTCTTGCCAACATGTTCAGAACT…
AhIAA-2B	ATGGAGAATTGTAGCTATGAGAAAGTAGGTTTGAACCTTGAGGCAACAGAGTTGAGGTTGGGTTTGCCAGGCAGTGCTGATGAACATGATGAGAAACTCTCGTCATGTAGTTACTCATCATCATCATCATCAAGTGTTGTTATTAGAAGCAACAAGAGATCTTCACCTGAAGAATCCATTGATGATGAGGAAGAGCTCAAAAGCAACAAGAGAACCATGATTTCTCATCATAATGATGACCAAGACAAAAATGTCCCACCCTCAAAAGCACAGCAAGTAGTAGTGGGGTGGCCACCAATTAGATCTTACAGGAAGAACAATGGTGTACAACAACAACAAGAACAAAAGAAGAAGGGAGAAGAGGTTGATGGGGTTGGTATGTATGTGAAAGTGAGCATG…
AhIAA-3B	ATGGAGAAGATGGTGTTTGAGGAAACTGAGCTCAGGCTTGGGCTGCCAGGGAACAACAAGAAGAAGAACAATGAAAAGAAGAGAGGGTTCTCTGAGACCGAATCTGAAACTGAGAGTGATGAGAACAATAATAGTGATGAAACTTCCAACACTACCGTGGATTTGTTGCTGAATCTCTCATCACCAAAGAAGGAAGCAAATAAGAATAACAACAATAATGGAAGTTGTGAATCAGAAGGAATGAAGGATTTCTTCATGAATGAGAGAGCTTTGATGGATTTATTGAACAATTCTGATTATGTCCCAACTTATGAAGATAAGGATGGAGATTGGATGCTTGTCGGTGATGTTCCTTGGGAGATGTTTGTGGAATCATGCAAGCGTTTACGTATCATGAAA…
AhIAA-4B	ATGTTGGCGCACAAACCAGACATGTGGGGTCCACACATTTCTTTCCTCAACCTCTTCAATGTTCCTCTCTCTCTCTCTCTCCCCTTCATCCTCAGTTCCTCACACACCTATGACCTAACCAATTCTCATTTCTCTTCATTCATTCCTACTCAAGCAATCCTCCCCAAAAAAAAAAACACTTTTTTTCCCCTTACACCTTCATATTCTCATCCTCTCTTTTACATACACACCCCATCATCTTCTCCTTCTTCAATCTTGTTATTGAATCCATTAAGTTTCTACTTTTGTAAAATTCTGATGCAGGGTGTTACTATTATTCCTACTGGCGGTAGTGGTGGTGGTTCCACCATGTCTTCTACTTTGTCAAAGGAAGACACGAACTTGGTTCTTTCTTCTGAG…
AhIAA-5B	ATGTCTGCAGAAAAGGGGTATGTAGGGTTGGGAGAGGTTGGTGAAATGGAAGAAAGCATTGGGTTGAACCTGAAAGCAACTGAGTTGAGGCTTGGGTTGCCAGGGTCAGAGTCACCGGTGAAGAGTACTAGTTTGGGGGCAAAGAGGGGTTTCTCGGACGCCATTGATGGCAAGTGGGTTCTTTCTGGGAATGGAAACGCTGGATCTGACTTGGCTTTGGGTAAAGATGCTTCCTTGTTCTCTCCTCCCTCTGACAATACCAACAATGACCCTCTTCCACTTCCACAACCTTCAAAGCCTATTCCTGCTCCTGCTGCAAAGGCACAAGTTGTTGGATGGCCACCAATCCGTTCATTCAGGAAGAACTCAATGGCAACTCAGCCTCCTCAAAAGAATGAA…
AhIAA-6B	ATGGCTCCGCCCCTGCTGGTTACCAGGGAGGAAGGGCTGAGCAACGCTTCAACTGTAGCGTCTGCATCTTCGCCACAATCCTTGGACTGCTTCTCCCAAAATGGAGGGGTTTCCTTGAAAGAACGCAACTACTTGGGTTTGTCTGATTGCTCATCGGTAGACAGTTCAGCTGCGCCAGGCATGTCTGATGAGAAAAAGGACAATCTGAATTTGAAGGCCACCGAGTTGAGGCTCGGCCTTCCTGGATCCCAATCTCCTGAAAGGGGTCCAGACATCTTCTCATTGAGCTCAACAAAGCTTGATGAGAAACCACTGTTCCCATTGCTCCCGCTCCCTACGAAAGATGGAATCTGCTCATCAACTCAAAAGACTGTAGTTTCGGGAAACAAAAGGGGTTTT…
AhIAA-7B	ATGTCTCCGCGGGCGCTGGCTCTGGTTTCAGAGGACGAAGGGCAGAGCAAAGTCTCGACGGTAGCTTCTGCATCTTCACAATCCCTGGACTGTTTCTCCCAAAGTGGGGGTGGAGGATTGAAAGAGCGAAATTACCTTGGGTTGTCTGATTGCTCATCAGTGGACAGCTCCAATTCTGCTGTCCCAAGCTTGTCTGATGAGAAGAAGGGCAACCTGAATTTGAAGGCTACTGAATTGAGGCTGGGACTCCCTGGATCCCAGTCACCTGAACGGCATCCGGATGTAGATGTGTTCTCTTTGAGCTCATCGAAGCCCGATGAGAAGCCGTTGTTCCCTTTGCTTCCAATGAAAGATGGTATCTGCTCGTTGTCCCAGAAGAATGTTGCTGTGTTGGGAAAC…
AhIAA-8B	ATGTCTGTGCCATTAGAGCAAGACTATGTAGTAGGCTTACCTGAGCTTCCTTCAATGGAAACCACTGAAAAAACCCCTCAAAAAACAACAAAAACCAGTGGTAGCTTCTTGAACCTTAAGGCCACTGAACTTAGACTTGGCTTGCCAGGTTCAGAGTCACCAGAAAAAGATGAAGATGGTGGTGTGTGTTCTGGGAAGTGGAATCTCTCTGGAAATGGTGGATCAGAAATGGGTATTGGTAAAGATGGTAACTTGTTCACTCCTCCAAGAGAAAGAGAACAAGCATCTGTTATGAAAGAGTCAACAAAGCCACTCAGTCAGAACCACAAGCCTCATATATCTTCTGCTACTGCTGCAAAAGAACAGGTAGTGGGATGGCCACCAATCCGTTCATTCAGG…
AhIAA-9B	ATGGGAAGAAAAGCTGCTACTACTTGTTCCTCTTCCTCTAACATTTCTTCAACTGCTTCCTTGAATCTGAGGCTTGCACTCAGCACTCATGAAGAATGTGGTGGAAGCCTGTTTGTGAAGGTGTACATGGAAGGCATTCCAATTGGGAGGAAGCTCAACATATTAGCACATAGAAGCTACCATGAGCTTGTTAAGAGACTTGAGAACATGTTCGACACCACCATTCTCTGGGGTACAGAGATGGATGAAGTTGTAGTTCAACCTGGTGAGAGATGCCATGTCCTCACTTATGAAGATGAAGAAGGAGATCTTGTTATGGTTGGAGATGTTCCTTGGGAGATGTTTGTTTCCACTGTAAAGAGGTTGAAGATCACAAGGGTAGACACATTCACTACCTCT…
AhIAA-10B	ATGTCTCGGCCGCTACTCGGCGTGGTGGGGGATGAGGAAGGTCAGCAGAGCCATGTGACTCTGTTGGTTTCTTCCTCATCCACCATGGAAAGTGTGAATTGTCTGAACAGCTCGAAACTGAAGGAGCGAAACTACATGGGATTGTCTGATTGTTCTTCTGTGGATAGCTCAGTTCCCTCATTCTCTGATGAGACTAAAAGCAATCTGAACCTCAAAGCTACTGAGCTGAGGTTGGGGCTTCCGGGATCTCAGTCTCCTGAAAGAGACTCAGATCTTTGCTTGAGGAGTTCTACTCAATTCGATGAGAAACCTTTGTTTCCTTTGCGTCCTGTAGCTGATGATCATCATTCCTCGTCGAAGCCTGCTCTTTTGGGCAACAAAAGAGGGTTCTCGGATGCA…
AhIAA-11B	ATGTCACCGCCGGTATTTAACATAGCGGGGGAGGAGGAGGGCAAAAGCAATGTCACTTTGTTGGTTTCGTCGACTGCTATGGAATGTGCTCGCATCGAGAGCTCCGAGTTGAAAGTGCGCAACTACATGGAATTGTCTGGTTGTTCTTCTGCTGACAGCTCGGTTTCGCCCTTACCGGACGAGCATAAAAGTAATCTGAACCTGAAAGCTACCGAACTCAGGCTTGGTCTCCCGGGATCTCAGTCTCCTGAGAGAGATTCTGATCATTGCTTAAGAAGCTCAACTCAGTTTGATGAGAAACCTTTTTTCCCCCTGTGCCCCTTGACCGACGATCATCATCAATCCCCTGCAAAGGCTGCTGTTTTGGGTAACAAAAGAGGATTCTTAGATGTAATGAAT…
AhIAA-12B	ATGGCCAAAGAAGGTCTTGGACTTGAAATCACAGAGCTAAGATTGGGTCTTCCCGGTGGGGATTCATCAGCATCGAAGAAGAGGGTGTTTTCGGAGATTGATGGTGGGGAAAATGGATCCTCGACGGAGAGGAATAATAAGAACGCGGTGGTGGGGTGGCCACCGGTGTGCTCTTACCGGAAGAAGAAGACGTCGTCGAAAATGTACGTGAAGGTTAGCATGGACGGTGCTCCATTCTTGCGTAAAATTGATCTTGCCATGCACAAGGATTACTCCCACCTAGCCTTTGCCTTGGACAACCTCTTTGCTTCCTATGGAATCGATGCGGAGAATTGTGAACAAGTTCCGATTTACGAGGACAAAGATGGTGACTGGATGCTCGTCGGAGATGTTCCTTGG…
AhIAA-13B	ATGTCTACACCTTTGGAACATGATTACATAGGCTTAGCAGAGAAGAAGAAGATACCTTCATCATCATCTTCTTCTTCTTCTTCTGAAGATGGAAAGACCTTCAAGGAGACTGAGTTAAGGCTTGGCCTACCAGGTTCTGAGTCTCCAGAGAGAAAACCACTTTCTGGGGTGTCTCTCTCTCTATTTGGGAAGCTCAATAACAACAACAATGTGATGAACCACCATGTCCATGTGGCTGGTGCTAAGAGAGGCTTTTCTGATGCCATTGATGCTAAATGGGGTTTCTCTGATGCTCATGGATCTGACTCTGACTTGGGAAAAGCTTCTGCTTTGTTTTCACCAAGAGGAGCAGGGAATGTTGTTGGAAAGCCTCCATTGGACCCCAAAACCATTAGCACC…
AhIAA-14B	ATGGATGAAAGCTCAAGAAATGATGACATGAAACTTGAACTCAGGCTTGCTCCACCTGGTGCTGAACAACAACAACAACACTGGGGTTTGATCAATGGCATCAGAACAACAACAAAGAGAGATGAATCTTCTGTGCTATCTCTTGGTTACTTCCCTCATGCAACCATAACCACAAAAGGTTCCCCTTCTTCTACTACTACTTCTTCTTCACAAGCAGCAGCACTACCGTTGCATAATAATGCAGACAAGAAAGTTTTCTCTCCCTCTTCTGCAAATACAGCTGTTCCCAACACTTCTCAGAAAAGAACTGCTCCAGGTCCAGTAGTGGGTTGGCCTCCAATCCGTTCATTCAGGAAGAACCTTGCAAATAGCAGCAGCTCTTCAAAGCCACCTCCTCCT…
AhIAA-15B	ATGGCGAGAGAAAGTCTCGGATTTGAAATCACGGAGCTAAGGTTAGGTTTACCCGGCGAGCCTAAAAGTTTGGTGAGTACTAATAAGAATGAGAAGAAGAGAATGTTTTCGGAGATTGATGGCAATGGTGACAACGAGAAGAAGAGTAACACTGGAGGCAACCTGAAGACTACTGAGTCGAAGGCTCAGGTCGTAGGGTGGCCTCCAGTGTGCTCGTACCGGAAGAAGAACAGCATGAATGAGGCTACAAAGATGTATGTGAAGGTTAGCATGGATGGTGCTCCTTTCTTGAGGAAAATTGATTTGGGAATGCATAAGGGATACTCTGAGTTAGCCTTGGCCTTGGAGAAGCTCTTTGGTTGCTATGGAATGGGGGAAGCATTGAAGGATCCAGAGAAC…
AhIAA-16B	ATGGATGATAGTAGAAGAAGGAGAAGAAGCAGCCACAACAAGTTTTCAGAGGAAAAGGAACTAGAACTAAGACTTGGTCCACCTGGTGAAGAAGAAGATGAAGAAGATGAAGAAAAAGATGAAGATTATTGGTCTCATCACAATGAAAACAAAAGAGAAAGAAACAGTGATGAATCAGATCAATCACCACTCTCTCTTGGTTACTTCTCATCCCAGAGAATTTACAACTACCACCAGGACCAGGCTACTAAGGCTAAAGCTTCATCATTTCTTCAGAACATGTCAATGGTGGGAAAGGAATCAAAGGATGCAATATCATCATCACAACCATGTCGTTCTGAAGTGATAGAGTTTCATAATGGTGCAGTCTGTGCAGAGAAGAAAGCATTATCATCACCT…
AhIAA-17B	ATGGGTAAAAGAGGGTCTTCCTGTTCCTCTTCCTCTTCATCTTTCAGCCCTTCTTTCTCAACTGCTTCTTCACATCTTCATGATGATCTTAGTCTTGGACTCAGCATTTCTTCCACTCATCATCAACATCTTCCTTCCTCTATCTCAAGGGGGCAGTGGCAAATCCAATCATCATCACTTGCAAGTACTTCACAAGGTGCTGAATTGGCAAATGATTGCAGTGACCATAACACGTTCTTTGTCAAAGTGTACATGGAAGGCATTCCAATTGGTAGAAAACTCAACCTTTTAGTTCATGATGGTTACCATGAATTGGTTAAAGCTCTTGAACAAATGTTTGACACTACCATATTCTGGGGAACTGAGTTAGATGCAGTGCAAGCAGAGAGGTGCCATGTT…
AhIAA-18B	ATGGAGTCAGAGCGAGACAAATACAGCATGATAAATTTTGAGGAGACCGAGTTGCGACTCGGTTTGCCGGGTGGGTCGAACGATGGCGAGTCATCACTTAGGAGCACTTGTACTACAACTGGAAAGAGGGGTTTCTCGGAGACTACTCCGTCTACTGTGGATCTAAAGCTGAATCTGAATCTTTCTTCTTCTTCTTGTTCTTCTTCTCTTAACAATGAATCCGTTTCAGCTTCTTCTGTCAACGTTGACAAGAACAAAGAGAAGAATGGTGGTGCTGCTGCTCCTACTTCTACACCTCCTGTTACTCGTTCTACCGACCCGGCGAAACCACCTGCCAAGGCACAAGTAGTAGGTTGGCCTCCAGTTAGGTCCTTCAGGAAGAACATAGTAAGCGGGCAG…
AhIAA-19B	ATGGTTGAGGAAGGTATGGCATGGATTTTTGTGAAGATGGCAACATCAGCATCCGCATATGAGAATGATATCAAGAACCTTAAGGCAACAGAACTCACATTGGGTTTGCCAGGGACTCATCTTCAAGAGAATATACCTATTATTGATCAAGAAAAATCATCAGCATCATCATCATCAAACAAGAGGCCATTGCAATTGCCTCATGAAGAAACTTCTCCTGCTCAGGACTGTGGATCCAAGTGCTCTAATATTGCTAAGAACACTGATGATGATGCTGCACCCCCTCCTTCCAAGGCAAAGATAGTGGGGTGGCCACCAATCAGATCATACAGGAAGAACAGCCTTCAGGAACAATCTGAGGCTGCAGGTGGGATCTATGTGAAGGTGAGCATGGATGGA…
AhIAA-20B	ATGGCAACTATGTTGGCAAAGGAGCATGGCTTGAATCTGAAGGAGACTGAGCTTTGCCTTGGCCTGCCCGGCGGAGGCGGAGGCGGAGGCGGAGGCGGAGACACGGCAACGGCAGAAACTCCGAGAGCCACCGGGAAGAGAGGGTTCTCTGAGACGGTTGATCTGAAGCTTAACCTTCAAGGCAATGATACTAACAAGGAAGATCTGAATGAGAATCTGAAGAATGTTCCAAAGGAGAAGACTCTCCTTAAGGACCCTGCCAAGCCACCCGCTAAAGCTCAAGTAGTTGGATGGCCACCAGTGAGGTCATACAGAAAGAACATGATGGCACAAAAGGTGAGCACTGAGGAAAATAACAATGGCAGCGCCACCACTGAGAAGACAACAAGCAGCGCCGCC…
AhIAA-21B	ATGGAGAAACTTTCCTTGTCTTCCATGTGCTCTTGGACATGTCATTTAGATAGTTACTTAGTTTCATCACTCAGATATTTTACTATAAATAGGTTAAGTTCTACCTTGGTCAGCAACACCTACATTTACTGTTTAGCTATTTTAAGTGAAGCAGATATCATCACTATGGATTCAAACACATCAAGCTTTCTTTTGAACTCCTCAACTTTTCACTCAGTTTTCTACCAAGACAAACAGAGTGATGACATCATTGATCTTGGTCTTAGCCTCAAAACTGTTCAACATGAGGCTTCTCATTCTTCTGCCAACTTGTATGATGATGATATTATGGATTGGCCTCACTCTAATCTCAACCTGAAGAACTCAAGCAAGAACTTTGATGAAGAGATAGAGGGGGTC…
AhIAA-22B	ATGGAGAAACTTTCCTTGTCTTCCATGTGCTCTTGGACATGTCATTTAGATAGTTACTTAGTTTCATCACTCAGATATTTTACTATAAATAGGTTAAGTTCTACCTTGGTCAGCAACACCTACATTTACTGTTTAGCTATTTTAAGTGAAGCAGATATCATCACTATGGATTCAAACACATCAAGCTTTCTTTTGAACTCCTCAACTTTTCACTCAGTTTTCTACCAAGACAAACAGAGTGATGACATCATTGATCTTGGTCTTAGCCTCAAAACTGTTCAACATGAGGCTTCTCATTCTTCTGCCAACTTGTATGATGATGATATTATGGATTGGCCTCACTCTAATCTCAACCTGAAGAACTCAAGCAAGAACTTTGATGAAGAGATAGAGGGGGTC…
