# Supplementary material for: Identification of Peanut Aux/IAA Genes and Functional Prediction during Seed Development and Maturation
Source: Plants (Basel). 2022 Feb 9;11(4):472. doi: 10.3390/plants11040472 (PMC8874715; doi:10.3390/plants11040472)
Supplement: Supplementary file 1 [file plants-11-00472-s001.zip › supplementary files/Table S2. The protein sequences of validated AhIAA genes in peanut..xlsx]

## Sheet: Sheet1
Table S2. The protein sequences of validated AhIAA genes in peanut.
Gene name	Sequence
AhIAA-1A	MEEMVMATLDLITASPHSSSSSSSSPTTDNNNNHPSSSSSSSSSLCLSSISTRRTDLSTDLRLGLSLSPSHYSTPSREQRSSFDWPPVKSTLRCTLVEKSQISLFVKVYMEGIPIGRKLNLLAHHNYHALVKALANMFRTTILCPDSHQLPLISGNNVHVLTYEDQEGDWMMVGDVPWEMFLTSVKKLKITRADRC
AhIAA-2A	MENCSYEKVGLNLEATELRLGLPGSADEHDEKLSSCSYSSSSSSSVVIRSKKRSSPEESIDDEEELKSNKRTMISHHNDDQDKNVPPSKAQVVVGWPPIRSYRKNNGVQQQQQEQKKKGEEVYVKVSMAGAPYLRKIDLNFYNTYQQLLLALENMFNCTFGEYSEREGYNGSEFAPTYEDKDGDWMLVGDVPWNMFISSCKRLRIVKGSEAKGLGCL
AhIAA-3A	MEKMVFEETELRLGLPGNNKKKNNEKKRGFSETESETESDENNNSDETSNTTVDLLLNLSSPKKEANKNNNNGAVAENHSSPNNNKEKNLLPSDPAKPPAKAQVVGWPPVRSYRKIMFAVQKSSTEESQKNEKNNNNGNGNGSFVKVSMDGAPYLRKVDLKNYNSYPQLSDALGKMFSSFTIGSCESEGMKDFFMNERALMDLLNNSDYVPTYEDKDGDWMLVGDVPWEMFVESCKRLRIMKGKEAIGLAPRAMEKCKNRS
AhIAA-4A	MQGVTIIPTGGSGGGSTMSSTLSKEDTNLVLSSEDSSCPEDSELLELGLGLGLSHHHKPARKSHSHHHHHARILTAKDFPSSASASSSSSSSPPSSSLSRVNNNTTTSTSGTKRTAESVAAANNGPSPVVGWPPLRRPYRVNSFNHSKSPATEVFNSNSEKSKSSETDVLRKNADNTNGNNNNIDTKEKRNFRSSLFVKVNMDGIAIGRKVDLSVHSSYETLAQTLEDMFRESTTAITFNGSNGEDFGILVGGDQHSKLLDGSSKFVLTYEDKDGDWMLVGDVPWGMFLSSVRRLRIMRTSEANGNGLAPMLEEKNCRQKSKPI
AhIAA-5A	MSAEKGYVGLGEVGEMEESIGLNLKATELRLGLPGSESPVKSTSLGAKRGFSDAIDGKWVLSGNGKAGSDLALGKDASLFSPPSDNTNNDPLPLPQPSKPIPAPAAKAQVVGWPPIRSFRKNSMATQPPQKNEADAEPKPGCLYVKVSMDGAPYLRKMDLNNYASYRDLSSALEKMFSCFTLGQCGSHGVSSRDNSSESKLRDLLHGSEYVLTYEDKDGDWMLVGDVPWEMFTDSCKRLRIMKSSEAIGLAPRAMEKCRSRN
AhIAA-6A	MAPPLLVTKEEGLSNASTVASASSPQSLDCFSQNGGVSLKERNYLGLSDCSSVDSSAAPGMSDEKKDNLNLKATELRLGLPGSQSPERGPDIFSLSSTKLDEKPLFPLLPLPTKDPCSSTQKTVVSGNKRGFADAMDGFPEGKFTGTAAINVMLSPRPAGLQPTAKKEIQSKVLQGETGAVSGTGGAVGGSSPASKAQVVGWPPIRSFRKNSLATTSKNNDEVDGKPSPAVLFVKVSMDGAPYLRKVDLRNYTTYQELSSALEKMFSCFILGQCGSHGAPGREMMSESKLKDLLHGSEYVLTYEDKDGDWMLVGDVPWEMFIDTCKRLKIMKGSDAIGLVDRVSFSQGCGKIQEQELGGIWTTLTAFHI
AhIAA-7A	MSPRALALVSEDEGQSKVSTVASASSQSLDCFSQSGGGGLKERNYLGLSDCSSVDSSNSAVPSLSDEKKGNLNLKATELRLGLPGSQSPERHPDVDVFSLSSSKPDEKPLFPLLPMKDGICSLSQKNVAVLGNKRGFADTIDGFSQGKFAGNTAISAMLSPRSSGLQPTATKEMPMVLQEQPCAANGTGLNSHTGPSASASASAPASKAQVVGWPPIRSFRRNSMATASKNNDEVDGKPGLAALFVKVSMDGAPYLRKVDLRSYASYQELSSALEKMFTCFTLGQCGSHGSPGREMLSESKLRDLLHGSEYVLTYEDKDGDWMLVGDVPWEMFIDTCKRLKIMKGSDAIGLAPRAMEKSKSRC
AhIAA-8A	MSVPLEQDYVVGLPELPSMETTEKTPQKTTKTSGSFLNLKATELRLGLPGSESPEKDEDGGVCSGKLNLSGNGGSEMGIGKDGNLFTPPRKREQASVMKESTKPLSQNHKPHISSATAAKEQVVGWPPIRSFRKNSMATSLMNDEVDASEANSGNCLYVKVSKDGAPFLRKVDLKNFDSYRDLSSALNNMFTCFTISQCGTHGVSSRDKLSESKLMDLLHGSEYVLTYEDKDGDWMLVGDVPWEMFTNSCKRLRIMKTPRAMEKCKSRNKLAQYI
AhIAA-9A	MGRKAATTCSSSSNISSTASLNLRLALSTHEECGGSLFVKVYMEGIPIGRKLNILAHRSYHELVKRLENMFDTTILWGTEMDEVVVQPGERCHVLTYEDEEGDLVMVGDVPWEMFVSTVKRLKITRVDTFTTS
AhIAA-10A	MEPSIYQSELNLEATELRLGLPGRTNNKRSSPEDRSRSISISISKSSSVDSSGPSNATDHDDDDDDHQNSVQPAKVQVVGWPPVRSFRRNSMQQQKQKKDEHNNNNGDGSAMYVKVSMAGAPYLRKIDLNVYNSYSQLLNALQNLFKCTFGEYSEREGYNGSEYAPTYEDKDGDWMLVGDVPWDMFTCSCKRLRIVKGSEAKGLASL
AhIAA-11A	MLSIPLAGISIPFLSKKQNQRANITLLLLLSSVFNVAAMDESSRNDMKLELRLAPPGAEEQQHWGFINGIRTTTKRDESSVLSLGYFPHATITTTTTTTTSSSSQAAALPLHNNNADKKVANTAVPNTSQKRTAPGPVVGWPPIRSFRKNLANSSSSSKPPPPPPEHHSKVVVGGKGMFVKINMDGVPIGRKVDLNAYDSYENLSNAVDQLFKGLLAAQRDSSGGGVNKLQEEEKVITGLLDGSGEYTLVYEDNEGDRMLVGDVPWHMFVSTVKRLRVLKSSELSAFTLGGKQDKDAT
AhIAA-12A	MSPLLGVVGDEEGQQSHVTLLVSSSSTMESVNCLNSSKLKERNYMGLSDCSSVDSSVPSFSDETKSNLNLKATELRLGLPGSQSPERDSDLCLRSSTQFDEKPLFPLRPVADDHHSSSKPALLGNKRGFSDAMTGFSEEKLLVSSDANTILPSRPSPTVGLKSSSMLENAAAQQAKVNEVATSKVGERPHAAKETRPSLNDSTVNNNSSAPAPKAQVVGWPPIRSFRKNSLATTSKNAEEVDGKMASGALFVKVSMDGAPYLRKVDLKNYSAYPELSSALEKMFSCFTIGQCGSHGNLGKEMLSETKLKDLLHGSEYVLTYEDKDGDWMLVGDVPWEMFIETCRRLRIMKGADAIGLAPRAVEKSKSRN
AhIAA-13A	MSTPLEHDYIGLTEKKKIPSSSSSSSSEDGKTFKETELRLGLPGSESPERKPLSGVSLSLFGNLNNNNNVMNHHVHVAGAKRGFSDAIDAKWAFSDAHGSDSDLGKPSALFSPRGAGNVVGKPPLDPKTISTQQGNSINTPASASQAIKESKPLQEKNPQLPATNEHASAPASKAQVVGWPPIRSFRKNTMASNLTKNNDEAEGKPGFGCLYVKVSMDGAPYLRKVDLKTYSNYKELSSALEKMFSCFTIGQCNSPGLPGKDGLSESSLRDLLHGSEYVLTYEDKDGDWMLVGDVPWEMFTDSCRRLRIMKGSEAIGLAPRAVEKSKSQN
AhIAA-14A	MAKEGLGLEITELRLGLPGGDSSASKKRVFSEIDGGENGSSTERNNKNAVVGWPPVCSYRKKKTSSKMYVKVSMDGAPFLRKIDLAMHKDYSHLAFALDNLFASYGIDAENCEQVPIYEDKDGDWMLVGDVPWEMFIESCKRLRIMKRSDAKGFGLQPKGSLKGFIEGVKN
AhIAA-15A	MSLPVFSIVGEEEGKSNVTLLVSSTAMECARIESSELKVRNYMELSGCSSADSSVSPLPDEHKSNLNLKATELRLGLPGSQSPERDSDHCLRSSTQFDEKPLFPLCPSTDDHHHSPAKAAVLGSKRGFLDVMNGFQKGNFLSNSEVNTILSPRPSSNLGLKPGSLLESLGVQQAKMKEVSTTKVGVEKPHAFNETRPSLNGSANNNSSAPATKAQVVGWPPLRSFRKNSLATNSKNTEEVDGQPGSGPLFVKVSLEGAPYLRKVDLKNYSTYPELCSALEKMFRGFTISQCGSYGTLGKELLNETKLKDLLHGSEYVLTYEDKDNDWMLVGDVPWDNFNPLSLQDVYRNMPKAEDHEEFRSNWPWLVFFKLSINIRFKGIPAYVMGTWLRIPAYLIRVS…
AhIAA-16A	MARKGLGFEITELRLGLPGEPKSLVSTNKNEKKRMFSEIDDNGEKEKKSNTGGNLKTTESKAQVVGWPPVCSYRKKNSMNEATKMYVKVSMDGAPFLRKIDLGMHKGYSELALALEKLFGCYGMGEALKDPENCEHVPIYEDKEGDWMLVGDVPWEMFMESCKRLRIMKRSDAWQIEKTYIEIDEIKEKNV
AhIAA-17A	MMDDSRRRRRSSHNKFSEEKELELRLGPPGEEEEEDEEKDEDYWSHHNENKRERNSDESDQSPLSLGYFSSQRIYNYHQDQATKAKASSFLQNMSMVGKESKDAISSSQPCRSEVIEFHNGAVCAEKKALSSPSSANTAAPNSSQKRSAAGPVVGWPPIRSFRKNNASGSTFSKPPLGSHHNHHHHLNLNVEDKAANNTTNKEHVNNISGPPNKGMFVKINMDGIPIGRKVDINAYGSYDKLSSVVDHLFRDLLSAQRRDSCGGGSIKKQNQEEEKTMITTGVLDGSGEYTLIYEDNEGDKMLLGDVPWHMFVSTVKRLRVLKKSDLAALSLGGKQGHIHHSKNEG
AhIAA-18A	MGKRGSSCSSSSSSFSTASSHLHDDLSLGLSISSTHHQHLPSSISRGQWQIQSSSLASSSQGAELANDCSDHNTFFVKVYMEGIPIGRKLNLLVHDGYHELVKALEQMFDTTILWGTELDAVQAERCHVLTYEDGEGDLIMVGDVPWEMFLSAVKRLKITRVDTFGC
AhIAA-19A	MESERDKYSMINFEETELRLGLPGGSNDGESSLRSTCTTTGKRGFSETTPSTVDLKLNLNLSSSCCSSSLNNESVSASSVNVDKNKEKNGGAAAPTSTPPVTRSTDPAKPPAKAQVVGWPPVRSFRKNIVSGQKSNKEEAEKPATTTVGTTATATSAATSGNGGAYVKVSVDGAPYLRKVDLKQYKSYRELSDALAKMFSGTMIEAAVTGPHHECKGNGLFSFNGSDYVPTYEDKDGDWMLVGDVPWEMFVESCKRLRIVKGSEATGLGVPRAAAEEQCKIRS
AhIAA-20A	MATSASAYENDIKNLKATELTLGLPGTHLQQNVPIIDQEKSSASSSSNKRPLQLSHEETSPAQDCGSKCSNIAKNTDDDAAPPPSKAKIVGWPPIRSYRKNSLQEQSEAAGGIYVKVSMDGAPYLRKIDLKIYGGYPQLLKALENMFKLTIGEYSEKEGYKGSDYAPTYEDKDGDWMLVGDVPWDMFVTSCKRLRIMKGSEARGLGCAV
AhIAA-21A	MATMLAKEHGLNLKETELCLGLPGGGGGGGGDTATAETPRATGKRGFSETVDLKLNLQGNDTNKEDLNENLKNVPKEKTLLKDPAKPPAKAQVVGWPPVRSYRKNMMAQKVSTEENNNGSATTEKTTSSAAAAATTAASTGGSFVKVSMDGAPYLRKVDLTMYKSYQDLSDALAKMFSSFTMGNYGSQGMIDFMNESKLMDLLNSSEYVPTYEDKDGDWMLVGDVPWEMFVGSCKRLRIMKGSEAIGLAPRAMEKCKSRS
AhIAA-22A	MEKLSLSSMCSWTCHLDSYLVSSLRYFTINRLSSTLVSNTYIYCLAILSEADIITMDSNTSSFLLNSSTFHSVFYQDKQSDDIIDLGLSLKTVQHEASHSSANLYDDDIMDWPHSNLNLKNSSKNFDEEIEGVQSNERWAYVKVNMDRVTIGRKICILDHGGYSSLAIQLEDMFGSQSLSGLRLFQPDSEYSLFYKDREDNWRSVGDVPWKEFVECVKRLRIAKRNAGLASCSSGYI
AhIAA-1B	MEEMVMGTLDLITASPHSSSSSSSSPTTDNNNNNNHPSSSSSISTRRTDLSTDLRLGLSLSPSHYSTPSREQRSSFDWPPVKSTLRCTLVEKSQISHFVKVYMEGIPIGRKLNLLAHHNYHALVKALANMFRTTILCPNSHQLPLISGNNVHVLTYEDQEGDWMMVGDVPWEMFLTSVKKLKITRADRC
AhIAA-2B	MENCSYEKVGLNLEATELRLGLPGSADEHDEKLSSCSYSSSSSSSVVIRSNKRSSPEESIDDEEELKSNKRTMISHHNDDQDKNVPPSKAQQVVVGWPPIRSYRKNNGVQQQQEQKKKGEEVDGVGMYVKVSMAGAPYLRKIDLNFYNTYQELLMALENMFKCTFGEYSEREGYNGSEFAPTYEDKDGDWMLVGDVPWNMFISSCKRLRIVKGSEAKGLGCL
AhIAA-3B	MEKMVFEETELRLGLPGNNKKKNNEKKRGFSETESETESDENNNSDETSNTTVDLLLNLSSPKKEANKNNNNNGSCESEGMKDFFMNERALMDLLNNSDYVPTYEDKDGDWMLVGDVPWEMFVESCKRLRIMKGKEAIGLAPRAMEKCKNRS
AhIAA-4B	MLAHKPDMWGPHISFLNLFNVPLSLSLPFILSSSHTYDLTNSHFSSFIPTQAILPKKKNTFFPLTPSYSHPLFYIHTPSSSPSSILLLNPLSFYFCKILMQGVTIIPTGGSGGGSTMSSTLSKEDTNLVLSSEDSSCPEDSELLELGLGLGLSHHHKPAPKSHSHHHHHARILTAKDFPSSASASSSSSSSPPSSSLSRVNNTTTTSTSGTKRTAESVAAANNGPSPVVGWPPLRRPYRVNSFNHSKSPATEVFNSNSEKSKSSETDVLRKNADNTNGNNNNIDTKEKRNFRSSLFVKVNMDGIAIGRKVDLSVHSSYETLAQTLEDMFRESTTAITFNGSNGEDFGILVGGDQHSKLLDGSSKFVLTYEDKDGDWMLVGDVPWGMFLSSVRRLRIMRT…
AhIAA-5B	MSAEKGYVGLGEVGEMEESIGLNLKATELRLGLPGSESPVKSTSLGAKRGFSDAIDGKWVLSGNGNAGSDLALGKDASLFSPPSDNTNNDPLPLPQPSKPIPAPAAKAQVVGWPPIRSFRKNSMATQPPQKNEADAEPKPGCLYVKVSMDGAPYLRKMDLNNYASYRDLSSALEKMFSCFTLGQCGSHGVSSRDNSSESKLRDLLHGSEYVLTYEDKDGDWMLVGDVPWENYLIVVACFRMFTDSCKRLRIMKSSEAIGLAPRAMEKCRSRN
AhIAA-6B	MAPPLLVTREEGLSNASTVASASSPQSLDCFSQNGGVSLKERNYLGLSDCSSVDSSAAPGMSDEKKDNLNLKATELRLGLPGSQSPERGPDIFSLSSTKLDEKPLFPLLPLPTKDGICSSTQKTVVSGNKRGFADAMDGFSEGKFTGTAAINVMLSPRPAGLQPTAKKEIPSKVLQGQTGAVSGTGGAVSGSSPASKAQVVGWPPIRSFRKNSLATTSKNNDEVDGKPSPAVLFVKVSMDGAPYLRKVDLRNYTTYQELSSALEKMFSCFILGQCGSHGAPGREMMSESKLKDLLHGSEYVLTYEDKDGDWMLVGDVPWEMFIDTCKRLKIMKGSDAIGLAPRAVEKSRSRS
AhIAA-7B	MSPRALALVSEDEGQSKVSTVASASSQSLDCFSQSGGGGLKERNYLGLSDCSSVDSSNSAVPSLSDEKKGNLNLKATELRLGLPGSQSPERHPDVDVFSLSSSKPDEKPLFPLLPMKDGICSLSQKNVAVLGNKRGFADTIDGFSQGKFAGNTAISAMLSPRSSGLQPTATKEMPMVLQEQPCAANGTGLNSHTGPSASASASAPASKAQVVGWPPIRSFRRNSMATASKNNDEVDGKPGLAALFVKVSMDGAPYLRKVDLRSYASYQELSSALEKMFTCFTLGQCGSHGSPGREMLSESKLRDLLHGSEYVLTYEDKDGDWMLVGDVPWEMFIDTCKRLKIMKGSDAIGLAPRAMEKSKSRC
AhIAA-8B	MSVPLEQDYVVGLPELPSMETTEKTPQKTTKTSGSFLNLKATELRLGLPGSESPEKDEDGGVCSGKWNLSGNGGSEMGIGKDGNLFTPPREREQASVMKESTKPLSQNHKPHISSATAAKEQVVGWPPIRSFRKNSMATSLMNGEVDASEANSGNCLYVKVSMDGAPFLRKVDLKNFDSYRDLSSALNNMFTCFTISQCGSHGVSSRDKLSESKLMDLLHGSEYVLTYEDKDGDWMLVGDVPWEMFTKYCKRLRIMKSSEAIGLAPRAMEKCKGRN
AhIAA-9B	MGRKAATTCSSSSNISSTASLNLRLALSTHEECGGSLFVKVYMEGIPIGRKLNILAHRSYHELVKRLENMFDTTILWGTEMDEVVVQPGERCHVLTYEDEEGDLVMVGDVPWEMFVSTVKRLKITRVDTFTTS
AhIAA-10B	MSRPLLGVVGDEEGQQSHVTLLVSSSSTMESVNCLNSSKLKERNYMGLSDCSSVDSSVPSFSDETKSNLNLKATELRLGLPGSQSPERDSDLCLRSSTQFDEKPLFPLRPVADDHHSSSKPALLGNKRGFSDAMNGSDANTILPSRPSPTVGLKSSSMLENAAAQQAKVNEVATSKVGERPHAAKETRPSLNDSTVNNNSSAPAPKAQVVGWPPIRSFRKNSLATTSKNAEEVDGKMASGALFVSMDGAPYLRKVDLKNYSAYPELSSALEKMFSCFTIGQCGSHGNLGKEMLSETKLKDLLHGSEYVLTYEDKDGDWMLVGDVPWEMFIETCRRLRIMKGADAIGLAPRAVEKSKSRN
AhIAA-11B	MSPPVFNIAGEEEGKSNVTLLVSSTAMECARIESSELKVRNYMELSGCSSADSSVSPLPDEHKSNLNLKATELRLGLPGSQSPERDSDHCLRSSTQFDEKPFFPLCPLTDDHHQSPAKAAVLGNKRGFLDVMNGFQKGNFLSNSEVNTILSPRPSSNLGLKPGSMLESLGVQQAIKKEVSTTKVGVEKPHAFNETRPSLNGSANNNSSAPATKAQVVGWPPLRSFRKNSLATNSKNTEEVDGQPGSGPLFVKVSLEGAPYLRKVDLKNYSTYPELCSALEKMFRGFTISQCGSYGTLGKELLNETKLKDLLHGSEYVLTYEDKDNDWMLVGDVPWDNFNPLSLQDVYRNMPKAEDHEEFRSNWPCLQLQGLLKKARAGTRHGNNNRVHHNQRHFGQGEI…
AhIAA-12B	MAKEGLGLEITELRLGLPGGDSSASKKRVFSEIDGGENGSSTERNNKNAVVGWPPVCSYRKKKTSSKMYVKVSMDGAPFLRKIDLAMHKDYSHLAFALDNLFASYGIDAENCEQVPIYEDKDGDWMLVGDVPWEMFIESCKRLRIMKRSDAKGFGLQPKGSLKGFIEGVKN
AhIAA-13B	MSTPLEHDYIGLAEKKKIPSSSSSSSSSEDGKTFKETELRLGLPGSESPERKPLSGVSLSLFGKLNNNNNVMNHHVHVAGAKRGFSDAIDAKWGFSDAHGSDSDLGKASALFSPRGAGNVVGKPPLDPKTISTQQGNTINTPASASQAIKESKPLQEKNPQLPATNEHASAPASKAQVVGWPPIRSFRKNTMASNLTKNNDEAEGKPGFGCLYVSMDGAPYLRKVDLKTYSNYKELSSALEKILSCNFSNGKLGQCNSPGLPGKDGLSESSLRDLLHGSEYVLTYEDKDGDWMLVGDVPWEMFTDSCRRLRIMKGSEAIGLAPRAVEKSKSQN
AhIAA-14B	MDESSRNDDMKLELRLAPPGAEQQQQHWGLINGIRTTTKRDESSVLSLGYFPHATITTKGSPSSTTTSSSQAAALPLHNNADKKVFSPSSANTAVPNTSQKRTAPGPVVGWPPIRSFRKNLANSSSSSKPPPPPPEHHNKDYGGGGGKGMFVKINMDGVPIGRKVDLNAYDSYENLSNAVDQLFRGLLAAQRDSSGGGVNKLQEEEKVITGLLDGSGEYTLVYEDNEGDRMLVGDVPWHMFVSTVKRLRVLKSSELSAFTLGGKQEKDAT
AhIAA-15B	MARESLGFEITELRLGLPGEPKSLVSTNKNEKKRMFSEIDGNGDNEKKSNTGGNLKTTESKAQVVGWPPVCSYRKKNSMNEATKMYVKVSMDGAPFLRKIDLGMHKGYSELALALEKLFGCYGMGEALKDPENCEHVPIYEDKEGDWMLVGDVPWEMFMESCKRLRIMKRSDAWQIERTYIEIDEIKEKNV
AhIAA-16B	MDDSRRRRRSSHNKFSEEKELELRLGPPGEEEDEEDEEKDEDYWSHHNENKRERNSDESDQSPLSLGYFSSQRIYNYHQDQATKAKASSFLQNMSMVGKESKDAISSSQPCRSEVIEFHNGAVCAEKKALSSPSSANTAAPNSSQKRSAAGPVVGWPPIRSFRKNNASGSTFSKPPLGSHHNHHHNLNLNVEDKVANNTTNKEHVNNISGTPNKGMFVKINMDGIPIGRKVDINAYGSYDKLSSVVDHLFRDLLSAQRRDSCGGGSIKKQKQEEEKTMITTGVLDGSGEYTLIYEDNEGDKMLLGDVPWHMFVSTVKRLRVLKKSDLAALSLGGKQGHIHHSK
AhIAA-17B	MGKRGSSCSSSSSSFSPSFSTASSHLHDDLSLGLSISSTHHQHLPSSISRGQWQIQSSSLASTSQGAELANDCSDHNTFFVKVYMEGIPIGRKLNLLVHDGYHELVKALEQMFDTTIFWGTELDAVQAERCHVLTYEDGEGDLIMVGDVPWEMFLSAVKRLKITRVDTFGC
AhIAA-18B	MESERDKYSMINFEETELRLGLPGGSNDGESSLRSTCTTTGKRGFSETTPSTVDLKLNLNLSSSSCSSSLNNESVSASSVNVDKNKEKNGGAAAPTSTPPVTRSTDPAKPPAKAQVVGWPPVRSFRKNIVSGQKSNKEEVEKPATTTVGQTATATSAATSGNGGAYVKVSVDGAPYLRKVDLKQYKSYRELSDALAKMFSGTMIEPAVSGPHHEFKGNGLFSFNGSDYVPTYEDKDADWMLVGDVPWEMFVESCKRLRIVKGSEATGLGVPRAAAEEQCKIRS
AhIAA-19B	MVEEGMAWIFVKMATSASAYENDIKNLKATELTLGLPGTHLQENIPIIDQEKSSASSSSNKRPLQLPHEETSPAQDCGSKCSNIAKNTDDDAAPPPSKAKIVGWPPIRSYRKNSLQEQSEAAGGIYVKVSMDGAPYLRKIDLKIYGGYPQLLKSLENMFKLTIGEYSEKEGYKGSDYAPTYEDKDGDWMLVGDVPWDMFVTSCKRLRIMKGSEARGLGCAV
AhIAA-20B	MATMLAKEHGLNLKETELCLGLPGGGGGGGGGGDTATAETPRATGKRGFSETVDLKLNLQGNDTNKEDLNENLKNVPKEKTLLKDPAKPPAKAQVVGWPPVRSYRKNMMAQKVSTEENNNGSATTEKTTSSAAAAATTAASTGGSFVKVSMDGAPYLRKVDLTMYKSYQDLSDALAKMFSSFTMGNYGSQGMIDFMNESKLMDLLNSSEYVPTYEDKDGDWMLVGDVPWEMFVGSCKRLRIMKGSEAIGLAPRAMEKCKSRS
AhIAA-21B	MEKLSLSSMCSWTCHLDSYLVSSLRYFTINRLSSTLVSNTYIYCLAILSEADIITMDSNTSSFLLNSSTFHSVFYQDKQSDDIIDLGLSLKTVQHEASHSSANLYDDDIMDWPHSNLNLKNSSKNFDEEIEGVQSNERWAYVKVNMDRVTIGRKICILDHGGYSSLAIQLEDMFGSQSLSGLRLFQPDSEYSLFYKDREDNWRSVGDVPWKEFVECVKRLRIAKRNAGLASCSSGYI
AhIAA-22B	MEKLSLSSMCSWTCHLDSYLVSSLRYFTINRLSSTLVSNTYIYCLAILSEADIITMDSNTSSFLLNSSTFHSVFYQDKQSDDIIDLGLSLKTVQHEASHSSANLYDDDIMDWPHSNLNLKNSSKNFDEEIEGVQSNERWAYVKVNMDRVTIGRKICILDHGGYSSLAIQLEDMFGSQSLSGLRLFQPDSEYSLFYKDREDNWRSVGDVPWKEFVECVKRLRIAKRNAGLASCSSGYI
