# Supplementary material for: Identification of Peanut Aux/IAA Genes and Functional Prediction during Seed Development and Maturation
Source: Plants (Basel). 2022 Feb 9;11(4):472. doi: 10.3390/plants11040472 (PMC8874715; doi:10.3390/plants11040472)
Supplement: Supplementary file 1 [file plants-11-00472-s001.zip › supplementary files/Table S3. The similarity of coding and protein sequences of pairwise homologous AhIAA gene.xlsx]

## Sheet: Sheet1
Table S3. The similarity of coding and protein sequences of pairwise homologous AhIAA genes.
Pairwise homologous genes		Sequence similarity (％)
A genome	B genome	CDS	Protein
AhIAA-1A	AhIAA-1B	93.23	92.86
AhIAA-2A	AhIAA-2B	95.54	95.07
AhIAA-3A	AhIAA-3B	58.14	57.85
AhIAA-4A	AhIAA-4B	75.47	76.12
AhIAA-5A	AhIAA-5B	96.09	95.96
AhIAA-6A	AhIAA-6B	90.68	90.27
AhIAA-7A	AhIAA-7B	100	100
AhIAA-8A	AhIAA-8B	93.99	92.2
AhIAA-9A	AhIAA-9B	100	100
AhIAA-11A	AhIAA-14B	81.23	79.29
AhIAA-12A	AhIAA-10B	95.6	95.41
AhIAA-13A	AhIAA-13B	95.93	94.33
AhIAA-14A	AhIAA-12B	100	100
AhIAA-15A	AhIAA-11B	89.45	87.75
AhIAA-16A	AhIAA-15B	97.57	96.86
AhIAA-17A	AhIAA-16B	97.51	97.41
AhIAA-18A	AhIAA-17B	96.32	96.49
AhIAA-19A	AhIAA-18B	98.59	97.53
AhIAA-20A	AhIAA-19B	93.09	92.76
AhIAA-21A	AhIAA-20B	98.35	99.24
AhIAA-22A	AhIAA-21B/22B	99.44	100
CDS, coding sequence.
