# Supplementary material for: Identification of Peanut Aux/IAA Genes and Functional Prediction during Seed Development and Maturation
Source: Plants (Basel). 2022 Feb 9;11(4):472. doi: 10.3390/plants11040472 (PMC8874715; doi:10.3390/plants11040472)
Supplement: Supplementary file 1 [file plants-11-00472-s001.zip › supplementary files/Table S4. The FPKM value of 44 AhIAA genes from transcriptome data in peanut..xlsx]

## Sheet: Sheet1
Table S4. The FPKM value of 44 AhIAA genes from transcriptome data in peanut.
Gene name	LM						EM
	R3	R4	R5	R6	R7	R8	R3	R4	R5	R6	R7	R8
AhIAA-1A	0.401036	0.92385	2.38809	0.504689	0.726167	0.833362	0.0464783	0.25626	0.560977	0.275595	0.348828	0.125928
AhIAA-2A	0.237842	0.108292	0.74891	0.124813	0.127279	0.0581547	0	0.117066	0	0.0613133	0.0697987	0
AhIAA-3A	0.346681	1.60172	1.18597	3.82146	3.70487	4.60749	0.192144	0.954015	0.125093	1.44088	1.76355	0.953722
AhIAA-4A	1.60035	2.15269	14.18	5.58364	5.09977	6.9568	2.31631	2.3624	6.03532	7.81607	5.46939	6.83688
AhIAA-5A	6.35593	8.03705	2.07568	6.78795	8.31198	4.45848	2.31435	4.86461	1.59604	4.75553	3.8626	1.44021
AhIAA-6A	28.1123	29.1811	19.1685	31.4167	31.476	24.7612	16.2396	28.6667	19.4984	23.4964	23.0269	13.5325
AhIAA-7A	0	0	0	0	0	0	0	0	0	0	0	0
AhIAA-8A	0.491024	0.189992	0.042984	0.328394	0.073822	0.0560517	0.196185	0.163892	0.0384313	0.192074	0.0717913	0.12085
AhIAA-9A	2.10368	2.13817	0.641395	3.59045	2.64158	3.19904	0.639485	1.26482	0.254087	2.28255	2.449	2.43204
AhIAA-10A	13.8645	7.4735	23.4311	6.14484	7.30069	12.6236	8.62672	13.2402	3.66933	2.5374	6.83779	8.20211
AhIAA-11A	4.93545	4.64596	1.85904	2.94956	1.06173	1.16294	3.74887	2.7385	0.692645	1.53812	1.14669	1.2087
AhIAA-12A	24.5009	27.6123	22.0662	26.3685	20.0747	18.4503	22.4851	25.0554	25.6566	18.4109	15.412	11.0027
AhIAA-13A	2.26963	3.81569	3.89523	4.34611	3.49445	4.20978	2.84933	3.89944	3.19217	3.01671	2.43282	1.75025
AhIAA-14A	0	0	0	0	0	0	0	0	0	0	0.0197449	0
AhIAA-15A	6.85565	8.02463	2.33217	8.73921	7.78965	4.18811	7.15972	8.07247	3.21867	8.24446	6.76202	2.91532
AhIAA-16A	1.60545	10.4128	13.2073	36.6735	33.849	49.4334	1.13103	8.41217	7.58011	18.4721	18.9888	18.5037
AhIAA-17A	2.23675	4.0804	0.227009	2.15901	1.39667	0.701266	0.852345	3.28345	0.245094	1.22031	1.159	0.635459
AhIAA-18A	0.0794163	0.120364	0.249625	0.289832	0.298562	0.390374	0.446169	0.609227	0	0	0.0272747	0.290428
AhIAA-19A	32.6577	26.0436	25.1228	35.6983	37.6922	37.7838	24.4394	21.5551	20.4707	32.4876	36.1744	33.9264
AhIAA-20A	43.3992	41.5255	101.142	52.6963	61.5254	48.2448	47.2113	45.383	61.2006	50.6834	48.0134	63.3847
AhIAA-21A	2.47672	6.39234	2.49983	8.89451	5.21437	9.51739	1.76371	2.9352	1.54215	7.44259	8.24297	10.1054
AhIAA-22A	0	0	0.0515317	0	0	0	0	0	0	0	0.0238425	0.035906
AhIAA-1B	0.528952	0.303049	4.25621	0.32788	1.31692	1.32988	0.240704	0.436582	1.22765	0.962438	0.706783	0.11758
AhIAA-2B	0.479321	0.166176	0.0693174	0.0916146	0.185237	0.0686922	0.0229317	0.0579556	0.00600157	0.174163	0.130187	0.224011
AhIAA-3B	0.14674	0.39622	0.333317	0.663472	0.432983	0.761379	0.020959	0.163313	0.0696863	0.205126	0.235844	0.177517
AhIAA-4B	1.84866	2.4041	8.06551	4.77267	5.48282	6.11863	2.38089	2.78724	7.19261	6.23805	5.48377	5.70157
AhIAA-5B	9.1755	6.919	2.23313	3.75176	3.44475	1.55319	1.50986	3.06328	0.825421	2.60703	1.46814	0.462975
AhIAA-6B	47.4022	45.5805	37.8639	45.9742	49.8564	41.7802	31.0806	50.2249	59.6669	39.8638	39.276	21.9289
AhIAA-7B	0	0	0	0	0	0	0	0	0	0	0	0
AhIAA-8B	0.454955	0.456372	0	0.467499	0.0242127	0	0.324516	0.281213	0.0202756	0.0888696	0.25624	0
AhIAA-9B	3.27746	3.12107	0.966047	4.99206	5.46437	4.85601	1.88033	2.14541	0.248638	3.33424	3.49719	5.61357
AhIAA-10B	8.28229	10.1127	12.0996	7.96661	7.44068	7.79517	6.38222	10.4131	11.2143	7.30059	5.84054	3.86754
AhIAA-11B	15.8548	17.3606	8.29901	15.8334	15.3551	8.44948	23.1184	22.9254	9.53937	17.0708	14.6378	8.39197
AhIAA-12B	0	0.0140708	0	0.013482	0	0	0	0.0314065	0	0	0	0.0149317
AhIAA-13B	0.95153	1.76937	1.15257	1.7859	1.96611	1.09334	0.957236	1.33592	0.57184	1.25422	0.856665	0.766502
AhIAA-14B	15.8555	10.4247	3.2537	7.38404	3.49718	2.44778	8.33244	5.08748	2.59943	4.17374	2.72772	2.22275
AhIAA-15B	2.068	11.0512	15.8006	30.864	32.11	35.9469	1.76302	7.25123	4.85095	14.2796	19.6034	11.5435
AhIAA-16B	2.66052	2.90023	0.648833	1.98832	0.905639	0.421908	0.732721	2.70185	0.638126	0.912417	0.76842	0.222529
AhIAA-17B	0.0186462	0.0481713	0	0.413418	0.428551	0.090827	0.137888	0.179771	0	0.0366067	0	0.040838
AhIAA-18B	28.1203	20.1646	20.4488	29.4682	34.985	31.6227	22.8194	19.0278	13.7074	28.9964	33.1685	23.8069
AhIAA-19B	63.9748	57.6543	137.524	84.1028	93.8415	63.6895	71.0247	66.4394	117.611	82.3171	76.0312	94.7801
AhIAA-20B	2.10873	4.93064	1.14783	3.32787	2.72654	1.99376	0.887254	2.43009	0.845985	3.67827	2.53917	4.22934
AhIAA-21B	0	0	0.121125	0.00923727	0	0.082877	0	0.00241222	0	0	0.252299	0.0030855
AhIAA-22B	0.307669	0.510147	0.128139	0.269139	0.357575	0.466159	0.492991	0.452188	0.2997	0.228264	0.184584	0.286254
